# Supplementary material for: Evaluation of Insecticidal Potentials of Five Plant Extracts against the Stored Grain Pest, Callosobruchus maculatus (Coleoptera: Bruchidae)
Source: Insects. 2022 Nov 13;13(11):1047. doi: 10.3390/insects13111047 (PMC9696586; doi:10.3390/insects13111047)
Supplement: Supplementary file 1 [file insects-13-01047-s001.zip]

Archive with 1 entries (1 files):
- insects-1944300-supplementary.pdf
